# Supplementary material for: Duplex EIS Sensor for Salmonella Typhi and Aflatoxin B1 Detection in Soil Runoff
Source: Biosensors (Basel). 2025 Oct 1;15(10):654. doi: 10.3390/bios15100654 (PMC12562585; doi:10.3390/bios15100654)
Supplement: Supplementary file 1 [file biosensors-15-00654-s001.zip]

Archive with 1 entries (1 files):
- biosensors-3849982-supplementary.pdf
